# Supplementary material for: A chromosome-level assembly supports genome-wide investigation of the DMRT gene family in the golden mussel (Limnoperna fortunei)
Source: Gigascience. 2023 Sep 30;12:giad072. doi: 10.1093/gigascience/giad072 (PMC10541798; doi:10.1093/gigascience/giad072)
Supplement: giad072_Supplemental_Files [file giad072_supplemental_files.zip]

Archive with 4 entries (4 files):
- Supplementary Data Note 1.docx
- Supplementary Data Note 2.docx
- Supplementary Data Note 3.docx
- Supplementary material.docx
